# Supplementary material for: Modulating Driver Alertness via Ambient Olfactory Stimulation: A Wearable Electroencephalography Study
Source: Sensors (Basel). 2024 Feb 12;24(4):1203. doi: 10.3390/s24041203 (PMC10892239; doi:10.3390/s24041203)
Supplement: Supplementary file 1 [file sensors-24-01203-s001.zip]

Archive with 1 entries (1 files):
- sensors-2754300-supplementary.pdf
